# Supplementary material for: Allostatic Load Measurement: A Systematic Review of Reviews, Database Inventory, and Considerations for Neighborhood Research
Source: Int J Environ Res Public Health. 2022 Dec 18;19(24):17006. doi: 10.3390/ijerph192417006 (PMC9779615; doi:10.3390/ijerph192417006)
Supplement: Supplementary file 1 [file ijerph-19-17006-s001.zip]

Archive with 1 entries (1 files):
- ijerph-2018077-supplementary.pdf
